# Supplementary material for: Apolipoprotein A-1 does not appear to be a suitable acute-phase reaction marker in canine babesiosis and hemoplasmosis
Source: Curr Res Parasitol Vector Borne Dis. 2025 Nov 29;8:100340. doi: 10.1016/j.crpvbd.2025.100340 (PMC12720127; doi:10.1016/j.crpvbd.2025.100340)
Supplement: Supplementary file 1 — Spearman correlation analysis to determine potential correlations between hematological results, triglycerides, cholesterol and CRP concentrations, Babesia spp. antibody levels, and results of serum protein electrophoresis. [file mmc1.xlsx]

## Sheet: Sheet1
Supplementary file 1: Spearman correlation analysis to determine potential correlations between hematological results, triglycerides, cholesterol and CRP concentrations, Babesia spp. antibody levels, and results of serum protein electrophoresis
		Rectal temperature	Triglycerides	Cholsterol	Total protein	Albumin	Globulins	Albumin/globulin-ratio	Hematocrit	White blood cells	Segmented neutrophils	Lymphocytes	Monocytes	Eosinophils	Platelets	C-reactive protein	Babesia spp. ELISA	Electrophoresis: albumin	Electrophoresis: alpha globulins	Electrophoresis: beta globulins	Electrophoresis: gamma globulins	Apolipoprotein A-1
Rectal temperature	Correlation coefficient	1.000	0.288*	0.220*	-0.293*	-0.221*	-0´.150	0.074	-0.261*	-0.450*	-0.427*	-0.339*	-0.268*	-0.354*	-0.344*	0.310*	-0.222*	-0.117	-0.075	-0.018	-0.401*	-0.113
	Significance (2-sided)		0.009	0.047	0.008	0.046	0.179	0.507	0.018	< 0.001	< 0.001	0.002	0.015	0.001	0.002	0.005	0.045	0.297	0.504	0.876	< 0.001	0.310
Trigycerides	Correlation coefficient	0.288*	1.000	0.312*	-0.270*	-0.359*	-0.044	-0.208	-0.319*	-0.312*	-0.266*	-0.311*	-0.027	-0.339*	-0.237*	0.413*	-0.266*	-0.274*	-0.021	-0.062	-0.210	-0.057
	Significance (2-sided)	0.009		0.004	0.013	0.001	0.688	0.058	0.003	0.004	0.014	0.004	0.809	0.002	0.030	< 0.001	0.015	0.012	0.848	0.577	0.056	0.607
Cholsterol	Correlation coefficient	0.220*	0.312*	1.000	-0.089	-0.025	0.038	-0.085	-0.208	-0.139	-0.081	-0.245*	0.047	-0.211	-0.263*	0.242*	-0.154	0.157	-0.026	-0.007	-0.182	-0.329*
	Significance (2-sided)	0.047	0.004		0.417	0.823	0.732	0.439	0.056	0.205	0.459	0.024	0.671	0.052	0.015	0.027	0.161	0.153	0.812	0.949	0.098	0.002
Total protein	Correlation coefficient	-0.293*	-0.270*	-0.089	1.000	0.685*	0.745*	-0.181	0.527*	0.466*	0.296*	0.483*	-0.087	0.611*	0.474*	-0.483*	0.649*	0.611*	0.173	0.504*	0.673*	0.136
	Significance (2-sided)	0.009	0.013	0.417		< 0.001	< 0.001	0.097	< 0.001	< 0.001	0.006	< 0.001	0.430	< 0.001	< 0.001	< 0.001	< 0.001	< 0.001	0.116	< 0.001	< 0.001	0.214
Albumin	Correlation coefficient	-0.221*	-0.359*	-0.025	0.685*	1.000	0.123	0.496*	0.656*	0.407*	0.341*	0.483*	-0.172	0.504*	0.556*	-0.691*	,449*	0.770*	0.093	0.107	0.339*	0.059
	Significance (2-sided)	0.046	< 0.001	0.823	< 0.001		0.263	< 0.001	< 0.001	< 0.001	0.001	< 0.001	0.115	< 0.001	< 0.001	< 0.001	< 0.001	< 0.001	0.398	0.332	0.002	0.590
Globulins	Correlation coefficient	-0.150	-0.044	0.038	0.745*	0.123	1.000	-0.709*	0.174	0.289*	0.167	0.216*	0.043	0.384*	0.190	-0.060	0.527*	0.216*	0.188	0.661*	0.579*	0.154
	Significance (2-sided)	0.179	0.688	0.732	< 0.001	0.263		< 0.001	0.110	0.007	0.127	0.047	0.695	< 0.001	0.082	0.592	< 0.001	0.048	0.087	< 0.001	< 0.001	0.159
Albumin/globulin-ratio	Correlation coefficient	0.074	-0.208	-0.085	-0.181	0.496*	-0.709*	1.000	0.249*	-0.035	0.021	0.107	-0.258*	0.025	0.208	-0.395*	-0.148	0.308*	-0.073	-0.479*	-0.289*	-0.062
	Significance (2-sided)	0.507	0.058	0.439	0.097	< 0.001	< 0.001		0.022	0.751	0.850	0.331	0.017	0.817	0.056	< 0.001	0.175	0.004	0.510	< 0.001	0.008	0.570
Hematocrit	Correlation coefficient	-0.261*	-0.319*	-0.208	0.527*	0.656*	0.174	0.249*	1.000	0.441*	0.340*	0.504*	-0.053	0.568*	0.553*	-0.565*	0.484*	0.457*	0.169	0.076	0.366*	0.270*
	Significance (2-sided)	0.018	0.003	0.056	< 0.001	< 0.001	0.110	0.022		< 0.001	< 0.001	< 0.001	0.630	< 0.001	< 0.001	< 0,001	< 0.001	< 0.001	0.124	0.491	0.001	0.012
White blood cells	Correlation coefficient	-0.450*	-0.312*	-0.139	0.466*	0.407*	0.289*	-0.035	0.441*	1.000	0.827*	0.700*	0.432*	0.601*	0.433*	-0.392*	0.345*	0.309*	0.139	0.228*	0.302*	0.219*
	Significance (2-sided)	< 0.001	0.004	0.205	< 0.001	< 0.001	0.007	0.751	< 0.001		< 0.001	< 0.001	< 0.001	< 0.001	< 0.001	< 0.001	0.001	0.004	0.205	0.037	0.005	0.044
Segemented neutrophils	Correlation coefficient	-0.427*	-0.266*	-0.081	0.296*	0.341*	0.167	0.021	0.340*	0.827*	1.000	0.375*	0.319*	0.351*	0.372*	-0.280*	0.199	0.262*	0.182	0.041	0.190	0.188
	Significance (2-sided)	< 0.001	0.014	0.459	0.00594517	0.001	0.127	0.850	0.001	< 0.001		< 0.001	0.003	0.001	< 0.001	0.010	0.067	0.016	0.097	0.714	0.084	0.085
Lymphocytes	Correlation coefficient	-0.339*	-0.311*	-0.245*	0.483*	0.483*	0.216*	0.107	0.504*	0.700*	0.375*	1.000	0.156	0.531*	0.558*	-0.580*	0.562*	0.330*	0.142	0.228*	0.357*	0.251*
	Significance (2-sided)	0.002	0.004	0.024	< 0.001	< 0.001	0.047	0.331	< 0.001	< 0.001	< 0.001		0.154	< 0.001	< 0.001	< 0.001	< 0.001	0.002	0.198	0.037	< 0.001	0.021
Monocytes	Correlation coefficient	-0.268*	-0.027	0.047	-0.087	-0.172	0.043	-0.258*	-0.053	0.432*	0.319*	0.156	1.000	0.110	-0.113	0.105	-0.141	-0.201	-0.143	0.192	-0.060	-0.103
	Significance (2-sided)	0.015	0.809	0.671	0.430	0.115	0.695	0.017	0.630	< 0.001	0.003	0.154		0.318	0.301	0.343	0.197	0.067	0.193	0.080	0.586	0.346
Eosinophils	Correlation coefficient	-0.354*	-0.339*	-0.211	0.611*	0.504*	0.384*	0.025	0.568*	0.601*	0.351*	0.531*	0.110	1.000	0.538*	-0.538*	0.429*	0.444*	-0.043	0.398*	0.492*	0.364*
	Significance (2-sided)	0.001	0.002	0.052	< 0.001	< 0.001	< 0.001	0.817	< 0.001	< 0.001	< 0.001	< 0.001	0.318		< 0.001	< 0.001	< 0.001	< 0.001	0.697	< 0.001	< 0.001	< 0.001
Platelets	Correlation coefficient	-0.344*	-0.237*	-0.263*	0.474*	0.556*	0.190	0.208	0.553*	0.433*	0.372*	0.558*	-0.113	0.538*	1.000	-0.624*	0.416*	0.407*	0.167	0.140	0.339*	0.172
	Significance (2-sided)	0.002	0.030	0.015	< 0.001	< 0.001	0.082	0.056	< 0.001	< 0.001	< 0.001	< 0.001	0.301	< 0.001		< 0.001	< 0.001	< 0.001	0.130	0.205	0.002	0.116
C- reactive protein	Correlation coefficient	0.310*	0.413*	0.242*	-0.483*	-0.691*	-0.060	-0.395*	-0.565*	-0.392*	-0.280*	-0.580*	0.105	-0.538*	-0.624*	1.000	-0.478*	-0.468*	0.010	-0.196	-0.306*	-0.155
	Significance (2-sided)	0.005	< 0.001	0.027	< 0.001	< 0.001	0.592	< 0.001	< 0,001	< 0.001	0.010	< 0.001	0.343	< 0.001	< 0.001		< 0.001	< 0.001	0.930	0.078	0.005	0.162
Babesia spp. ELISA	Correlation coefficient	-0.222*	-0.266*	-0.154	0.649*	0.449*	0.527*	-0.148	0.484*	0.345*	0.199	0.562*	-0.141	0.429*	0.416*	-0.478*	1.000	0.397*	0.060	0.366*	0.509*	0.203
	Significance (2-sided)	0.045	0.015	0.161	< 0.001	< 0.001	< 0.001	0.175	< 0.001	0.001	0.067	< 0.001	0.197	< 0.001	< 0.001	< 0.001		< 0.001	0.585	< 0.001	< 0.001	0.063
Electrophoresis: albumin	Correlation coefficient	-0.117	-0.274*	0.157	0.611*	0.770*	0.216*	0.308*	0.457*	0.309*	0.262*	0.330*	-0.201	0.444*	0.407*	-0.468*	0.397*	1.000	-0.208	0.038	0.224*	0.048
	Significance (2-sided)	0.297	0.012	0.153	< 0.001	< 0.001	0.048	0.004	< 0.001	0.004	0.016	0.002	0.067	< 0.001	< 0.001	< 0.001	< 0.001		0.058	0.732	0.041	0.667
Electophoresis: alpha globulins	Correlation coefficient	-0.075	-0.021	-0.026	0.173	0.093	0.188	-0.073	0.169	0.140	0.182	0.142	-0.143	-0.043	0.167	0.010	0.060	-0.208	1.000	-0.066	0.094	-0.103
	Significance (2-sided)	0.504	0.848	0.812	0.116	0.398	0.087	0.510	0.124	0.205	0.097	0.198	0.193	0.697	0.130	0.930	0.585	0.058		0.549	0.398	0.351
Electrophoresis: beta globulins	Correlation coefficient	-0.018	-0.062	-0.007	0.504*	0.107	0.661*	-0.479*	0.076	0.228*	0.041	0.228*	0.192	0.398*	0.140	-0.196	0.366*	0.038	-0.066	1.000	0.324*	0.162
	Significance (2-sided)	0.876	0.577	0.949	< 0.001	0.332	< 0.001	< 0.001	0.491	0.037	0.714	0.037	0.080	< 0.001	0.205	0.078	< 0.001	0.732	0.549		0.003	0.142
Electrophoresis: gamma globulins	Correlation coefficient	-0.401*	-0.210	-0.182	0.673*	0.339*	0.579*	-0.289*	0.366*	0.302*	0.190	0.357*	-0.060	0.492*	0.339*	-0.306*	0.509*	0.224*	0.094	0.324*	1.000	0.232*
	Significance (2-sided)	< 0.001	0.057	0.098	< 0.001	0.002	< 0.001	0.008	< 0.001	0.005	0.084	< 0.001	0.586	< 0.001	0.002	0.005	< 0.001	0.041	0.398	0.003		0.034
Apolipoprotein A-1	Correlation coefficient	-0.113	-0.057	-0.329*	0.136	0.059	0.154	-0.063	0.270*	0.219*	0.188	0.251*	-0.103	0.364*	0.171	-0.155	0.203	0.048	-0.103	0.162	0.232*	1.000
	Significance (2-sided)	0.310	0.607	0.002	0.214	0.590	0.159	0.570	0.012	0.044	0.085	0.021	0.346	< 0.001	0.116	0.162	0.063	0.667	0.351	0.142	0.034
* The correlation is significant at the 0.05 level (two-sided)
